# Supplementary material for: Peripheral Endocannabinoid Components and Lipid Plasma Levels in Patients with Resistant Migraine and Co-Morbid Personality and Psychological Disorders: A Cross-Sectional Study
Source: Int J Mol Sci. 2024 Feb 4;25(3):1893. doi: 10.3390/ijms25031893 (PMC10855606; doi:10.3390/ijms25031893)
Supplement: Supplementary file 1 [file ijms-25-01893-s001.zip]

Archive with 1 entries (1 files):
- ijms-2822417-supplementary.pdf
